# Supplementary material for: Sainsc: A Computational Tool for Segmentation‐Free Analysis of In Situ Capture Data
Source: Small Methods. 2024 Nov 12;9(5):2401123. doi: 10.1002/smtd.202401123 (PMC12103232; doi:10.1002/smtd.202401123)
Supplement: Supplementary file 2 — Supporting Information [file SMTD-9-2401123-s002.zip]

Archive with 4 entries (4 files):
- SourceData_Fig3.xlsx
- SourceData_Fig5.xlsx
- SourceData_FigS1.xlsx
- SourceData_FigS2.xlsx
