# Supplementary material for: Sainsc: A Computational Tool for Segmentation‐Free Analysis of In Situ Capture Data
Source: Small Methods. 2024 Nov 12;9(5):2401123. doi: 10.1002/smtd.202401123 (PMC12103232; doi:10.1002/smtd.202401123)
Supplement: Supplementary file 2 — Supporting Information [file SMTD-9-2401123-s002.zip › SourceData_Fig3.xlsx]

## Sheet: BAM centroids
x	y	area [px]
635.903	6028.05	413
650.049	5566.41	103
950.5	6837.09	76
1500.37	4329.5	392
1862.61	4010.4	106
1950.25	6536.5	80
2055.29	8714.84	77
2072.49	4512.58	79
2407.41	9307.37	76
2457.71	4318.23	69
2488.73	10213.5	417
2543.76	3682.11	98
2546.28	9564.08	156
2647.24	10447.8	88
2958.77	9321.71	449
3177.43	1658.58	81
3178.61	1313.01	79
3194.16	1610.62	63
3298.32	3589.34	139
3446.57	9272.28	67
3557.27	9247.24	67
3641.86	687.724	76
3659.73	9352.22	140
3730.36	468.861	447
3743.47	755.664	122
3752.45	4129.87	178
3784.72	4143.89	104
3932.51	3520.98	367
4041.77	2746.65	126
4049.58	9183.68	66
4097.94	9071.65	112
4175.14	4056.16	171
4268.49	4900.1	183
4349.44	3811.74	188
4728.19	8903.34	79
4827.09	12650.8	136
4845.2	7840.24	84
4850.74	4570.47	127
4855.38	7343.12	259
4941.49	8710.29	586
5464.23	6400.59	144
5490.74	3158.78	77
5575.44	8667.51	391
5644.87	5636.99	225
5668.9	736.435	115
5680.49	3314.69	150
6025.04	1679.12	105
6124.23	7507.02	92
6742.21	11644.1	90
6762.79	6779.8	155
6822.35	497.242	186
6835.3	486.049	102
6944.69	5579.78	74
7056.47	5633.8	190
7080.97	5782.06	113
7138.82	5061.5	245
7423.81	4822.06	246
7517.94	870.187	91
7674.21	883.049	61
8028.58	6563.21	129
8370.22	1468.9	94
8968.81	8988.99	334
8996.53	8671.67	123
9023.48	2115.67	101
9076.46	3673.38	72
9238.8	3393.05	149
10013.2	6110.21	68
