# Supplementary material for: Sainsc: A Computational Tool for Segmentation‐Free Analysis of In Situ Capture Data
Source: Small Methods. 2024 Nov 12;9(5):2401123. doi: 10.1002/smtd.202401123 (PMC12103232; doi:10.1002/smtd.202401123)
Supplement: Supplementary file 2 — Supporting Information [file SMTD-9-2401123-s002.zip › SourceData_Fig5.xlsx]

## Sheet: Sainsc - Area and Transcripts
area [%]	transcripts [%]	CPU time [s]	wall time [s]	max memory [MB]
20	20	4405	641	2286.76
20	40	5082	732	2428.39
20	60	5985	847	2539.75
20	80	6352	834	2431.51
20	100	6278	824	2578.55
40	20	8256	1074	2847.69
40	40	11307	1455	2870.82
40	60	11165	1463	3173.55
40	80	11951	1536	3484.98
40	100	13108	1686	3682.58
60	20	11328	1453	3326.65
60	40	14230	1824	3482.79
60	60	15498	1978	3816.58
60	80	16614	2165	4264.64
60	100	17670	2270	4521.13
80	20	13573	1734	3703.84
80	40	16433	2100	3927.69
80	60	18943	2414	4417.59
80	80	19423	2466	4818.15
80	100	19934	2550	5131.06
100	20	14300	1825	4003.61
100	40	17989	2336	4252.13
100	60	20276	2815	4788.19
100	80	21486	2819	5118.43
100	100	22379	2938	5539.41

## Sheet: Sainsc - Genes and Signatures
n_genes	n_signatures	CPU time [s]	wall time [s]	max memory [MB]
250	10	250.001	120	2664.37
250	15	311.001	127	5059.59
250	20	374.001	135	4940.87
250	30	538	157	5356.94
250	40	625	98	5198.09
500	10	373.001	64	5070.33
500	15	512.001	84	4789.68
500	20	607.001	93	5207.09
500	30	848.001	124	5328.96
500	40	1082	156	5149.36
1000	10	650	98	5055.55
1000	15	895	131	5168.61
1000	30	1567	226	5364.3
1000	40	1976	268	5165.81
2000	10	1245	173	4999.11
2000	15	1787	244	5384.73
2000	20	2175	291	5231.25
2000	30	3120	409	5352.15
2000	40	3944	516	5304.21
4000	10	2414	322	5162.12
4000	15	3523	462	5243.32
4000	20	4178	546	5288.31
4000	30	6274	840	5418.46
8000	10	4705	611	5292.25
8000	15	6954	895	5355
8000	20	8330	1070	5398.5
8000	30	12112	1546	5526.57
8000	40	15185	1940	5538.78
16000	15	14276	1824	5538.82
16000	20	16287	2080	5598.49
16000	30	24149	3070	5739.7
16000	40	32401	4116	5658.59
1000	20	1099	233	5182.93
4000	40	7988	1101	5433.27
16000	10	9388	1281	5455.63

## Sheet: Tool comparison
tool	wall time [s]	max memory [MB]
sainsc (20k genes)	6998	5818.3
FICTURE (8 threads)	9216	8925.64
sainsc (8k genes)	2787	5489.15
TopACT	604817	82934.9
FICTURE (1 thread)	18628	6419.38

## Sheet: Threading comparison
tool	# threads	wall time [s]	max memory [MB]
sainsc	8	6998	5818.3
sainsc	16	3533	6463.1
sainsc	32	2878	7838.66
sainsc	96	4164	16305.1
Sainsc.jl	8	6553	5645.1
Sainsc.jl	16	3740	7484.17
Sainsc.jl	32	2634	9877.95
Sainsc.jl	96	3153	17740.4
FICTURE	8	9216	8925.64
FICTURE	16	8624	14017.1
FICTURE	32	8951	28360.1
FICTURE	96	8399	54082.9
