# Supplementary material for: Sainsc: A Computational Tool for Segmentation‐Free Analysis of In Situ Capture Data
Source: Small Methods. 2024 Nov 12;9(5):2401123. doi: 10.1002/smtd.202401123 (PMC12103232; doi:10.1002/smtd.202401123)
Supplement: Supplementary file 2 — Supporting Information [file SMTD-9-2401123-s002.zip › SourceData_FigS1.xlsx]

## Sheet: Accuracy comparison
Simulation ID	Tool	Accuracy
0	RCTD	0.663
0	TopACT	0.811
0	sainsc (epanechnikov)	0.793
0	sainsc (gaussian)	0.797
1	RCTD	0.663
1	TopACT	0.802
1	sainsc (epanechnikov)	0.789
1	sainsc (gaussian)	0.796
2	RCTD	0.68
2	TopACT	0.814
2	sainsc (epanechnikov)	0.798
2	sainsc (gaussian)	0.804
3	RCTD	0.656
3	TopACT	0.804
3	sainsc (epanechnikov)	0.785
3	sainsc (gaussian)	0.788
4	RCTD	0.667
4	TopACT	0.796
4	sainsc (epanechnikov)	0.79
4	sainsc (gaussian)	0.793
5	RCTD	0.653
5	TopACT	0.801
5	sainsc (epanechnikov)	0.797
5	sainsc (gaussian)	0.8
6	RCTD	0.678
6	TopACT	0.817
6	sainsc (epanechnikov)	0.796
6	sainsc (gaussian)	0.8
7	RCTD	0.67
7	TopACT	0.813
7	sainsc (epanechnikov)	0.797
7	sainsc (gaussian)	0.801
8	RCTD	0.67
8	TopACT	0.814
8	sainsc (epanechnikov)	0.792
8	sainsc (gaussian)	0.796
9	RCTD	0.657
9	TopACT	0.799
9	sainsc (epanechnikov)	0.78
9	sainsc (gaussian)	0.784
10	RCTD	0.676
10	TopACT	0.806
10	sainsc (epanechnikov)	0.795
10	sainsc (gaussian)	0.8
11	RCTD	0.669
11	TopACT	0.801
11	sainsc (epanechnikov)	0.79
11	sainsc (gaussian)	0.795
12	RCTD	0.667
12	TopACT	0.809
12	sainsc (epanechnikov)	0.778
12	sainsc (gaussian)	0.78
13	RCTD	0.657
13	TopACT	0.807
13	sainsc (epanechnikov)	0.785
13	sainsc (gaussian)	0.789
14	RCTD	0.664
14	TopACT	0.804
14	sainsc (epanechnikov)	0.796
14	sainsc (gaussian)	0.8
15	RCTD	0.688
15	TopACT	0.811
15	sainsc (epanechnikov)	0.785
15	sainsc (gaussian)	0.79
16	RCTD	0.665
16	TopACT	0.806
16	sainsc (epanechnikov)	0.789
16	sainsc (gaussian)	0.791
17	RCTD	0.666
17	TopACT	0.809
17	sainsc (epanechnikov)	0.789
17	sainsc (gaussian)	0.793
18	RCTD	0.658
18	TopACT	0.803
18	sainsc (epanechnikov)	0.789
18	sainsc (gaussian)	0.792
19	RCTD	0.672
19	TopACT	0.813
19	sainsc (epanechnikov)	0.794
19	sainsc (gaussian)	0.797
20	RCTD	0.671
20	TopACT	0.8
20	sainsc (epanechnikov)	0.789
20	sainsc (gaussian)	0.794
21	RCTD	0.66
21	TopACT	0.806
21	sainsc (epanechnikov)	0.781
21	sainsc (gaussian)	0.785
22	RCTD	0.684
22	TopACT	0.807
22	sainsc (epanechnikov)	0.792
22	sainsc (gaussian)	0.797
23	RCTD	0.677
23	TopACT	0.816
23	sainsc (epanechnikov)	0.802
23	sainsc (gaussian)	0.804
24	RCTD	0.665
24	TopACT	0.801
24	sainsc (epanechnikov)	0.787
24	sainsc (gaussian)	0.79
25	RCTD	0.656
25	TopACT	0.799
25	sainsc (epanechnikov)	0.786
25	sainsc (gaussian)	0.789
26	RCTD	0.66
26	TopACT	0.807
26	sainsc (epanechnikov)	0.791
26	sainsc (gaussian)	0.793
27	RCTD	0.653
27	TopACT	0.811
27	sainsc (epanechnikov)	0.785
27	sainsc (gaussian)	0.788
28	RCTD	0.655
28	TopACT	0.817
28	sainsc (epanechnikov)	0.792
28	sainsc (gaussian)	0.796
29	RCTD	0.69
29	TopACT	0.813
29	sainsc (epanechnikov)	0.806
29	sainsc (gaussian)	0.811
30	RCTD	0.655
30	TopACT	0.802
30	sainsc (epanechnikov)	0.797
30	sainsc (gaussian)	0.799
31	RCTD	0.666
31	TopACT	0.803
31	sainsc (epanechnikov)	0.787
31	sainsc (gaussian)	0.791
32	RCTD	0.677
32	TopACT	0.809
32	sainsc (epanechnikov)	0.8
32	sainsc (gaussian)	0.804
33	RCTD	0.669
33	TopACT	0.804
33	sainsc (epanechnikov)	0.793
33	sainsc (gaussian)	0.798
34	RCTD	0.66
34	TopACT	0.803
34	sainsc (epanechnikov)	0.784
34	sainsc (gaussian)	0.789
35	RCTD	0.661
35	TopACT	0.795
35	sainsc (epanechnikov)	0.791
35	sainsc (gaussian)	0.795
36	RCTD	0.679
36	TopACT	0.82
36	sainsc (epanechnikov)	0.79
36	sainsc (gaussian)	0.793
37	RCTD	0.674
37	TopACT	0.814
37	sainsc (epanechnikov)	0.802
37	sainsc (gaussian)	0.806
38	RCTD	0.678
38	TopACT	0.811
38	sainsc (epanechnikov)	0.802
38	sainsc (gaussian)	0.805
39	RCTD	0.658
39	TopACT	0.8
39	sainsc (epanechnikov)	0.779
39	sainsc (gaussian)	0.783
40	RCTD	0.676
40	TopACT	0.808
40	sainsc (epanechnikov)	0.794
40	sainsc (gaussian)	0.797
41	RCTD	0.684
41	TopACT	0.815
41	sainsc (epanechnikov)	0.794
41	sainsc (gaussian)	0.797
42	RCTD	0.694
42	TopACT	0.81
42	sainsc (epanechnikov)	0.803
42	sainsc (gaussian)	0.806
43	RCTD	0.674
43	TopACT	0.809
43	sainsc (epanechnikov)	0.795
43	sainsc (gaussian)	0.798
44	RCTD	0.649
44	TopACT	0.799
44	sainsc (epanechnikov)	0.787
44	sainsc (gaussian)	0.79
45	RCTD	0.651
45	TopACT	0.799
45	sainsc (epanechnikov)	0.773
45	sainsc (gaussian)	0.775
46	RCTD	0.68
46	TopACT	0.805
46	sainsc (epanechnikov)	0.787
46	sainsc (gaussian)	0.792
47	RCTD	0.654
47	TopACT	0.81
47	sainsc (epanechnikov)	0.791
47	sainsc (gaussian)	0.794
48	RCTD	0.678
48	TopACT	0.806
48	sainsc (epanechnikov)	0.785
48	sainsc (gaussian)	0.791
49	RCTD	0.669
49	TopACT	0.798
49	sainsc (epanechnikov)	0.782
49	sainsc (gaussian)	0.785
50	RCTD	0.676
50	TopACT	0.817
50	sainsc (epanechnikov)	0.796
50	sainsc (gaussian)	0.8
51	RCTD	0.676
51	TopACT	0.805
51	sainsc (epanechnikov)	0.795
51	sainsc (gaussian)	0.797
52	RCTD	0.667
52	TopACT	0.801
52	sainsc (epanechnikov)	0.795
52	sainsc (gaussian)	0.798
53	RCTD	0.664
53	TopACT	0.809
53	sainsc (epanechnikov)	0.784
53	sainsc (gaussian)	0.788
54	RCTD	0.671
54	TopACT	0.808
54	sainsc (epanechnikov)	0.791
54	sainsc (gaussian)	0.794
55	RCTD	0.653
55	TopACT	0.794
55	sainsc (epanechnikov)	0.781
55	sainsc (gaussian)	0.784
56	RCTD	0.667
56	TopACT	0.803
56	sainsc (epanechnikov)	0.788
56	sainsc (gaussian)	0.791
57	RCTD	0.665
57	TopACT	0.81
57	sainsc (epanechnikov)	0.786
57	sainsc (gaussian)	0.789
58	RCTD	0.667
58	TopACT	0.814
58	sainsc (epanechnikov)	0.797
58	sainsc (gaussian)	0.8
59	RCTD	0.658
59	TopACT	0.806
59	sainsc (epanechnikov)	0.785
59	sainsc (gaussian)	0.788
60	RCTD	0.658
60	TopACT	0.804
60	sainsc (epanechnikov)	0.783
60	sainsc (gaussian)	0.784
61	RCTD	0.664
61	TopACT	0.814
61	sainsc (epanechnikov)	0.807
61	sainsc (gaussian)	0.81
62	RCTD	0.683
62	TopACT	0.812
62	sainsc (epanechnikov)	0.8
62	sainsc (gaussian)	0.805
63	RCTD	0.662
63	TopACT	0.809
63	sainsc (epanechnikov)	0.793
63	sainsc (gaussian)	0.798
64	RCTD	0.663
64	TopACT	0.799
64	sainsc (epanechnikov)	0.784
64	sainsc (gaussian)	0.787
65	RCTD	0.679
65	TopACT	0.817
65	sainsc (epanechnikov)	0.803
65	sainsc (gaussian)	0.809
66	RCTD	0.662
66	TopACT	0.81
66	sainsc (epanechnikov)	0.786
66	sainsc (gaussian)	0.788
67	RCTD	0.681
67	TopACT	0.815
67	sainsc (epanechnikov)	0.798
67	sainsc (gaussian)	0.802
68	RCTD	0.673
68	TopACT	0.808
68	sainsc (epanechnikov)	0.79
68	sainsc (gaussian)	0.793
69	RCTD	0.654
69	TopACT	0.807
69	sainsc (epanechnikov)	0.787
69	sainsc (gaussian)	0.791
70	RCTD	0.678
70	TopACT	0.807
70	sainsc (epanechnikov)	0.794
70	sainsc (gaussian)	0.796
71	RCTD	0.664
71	TopACT	0.806
71	sainsc (epanechnikov)	0.787
71	sainsc (gaussian)	0.791
72	RCTD	0.663
72	TopACT	0.805
72	sainsc (epanechnikov)	0.793
72	sainsc (gaussian)	0.796
73	RCTD	0.668
73	TopACT	0.802
73	sainsc (epanechnikov)	0.798
73	sainsc (gaussian)	0.8
74	RCTD	0.675
74	TopACT	0.813
74	sainsc (epanechnikov)	0.796
74	sainsc (gaussian)	0.8
75	RCTD	0.672
75	TopACT	0.81
75	sainsc (epanechnikov)	0.792
75	sainsc (gaussian)	0.795
76	RCTD	0.675
76	TopACT	0.806
76	sainsc (epanechnikov)	0.792
76	sainsc (gaussian)	0.796
77	RCTD	0.685
77	TopACT	0.819
77	sainsc (epanechnikov)	0.801
77	sainsc (gaussian)	0.802
78	RCTD	0.66
78	TopACT	0.807
78	sainsc (epanechnikov)	0.787
78	sainsc (gaussian)	0.791
79	RCTD	0.663
79	TopACT	0.812
79	sainsc (epanechnikov)	0.795
79	sainsc (gaussian)	0.799
80	RCTD	0.677
80	TopACT	0.81
80	sainsc (epanechnikov)	0.801
80	sainsc (gaussian)	0.804
81	RCTD	0.658
81	TopACT	0.802
81	sainsc (epanechnikov)	0.789
81	sainsc (gaussian)	0.791
82	RCTD	0.676
82	TopACT	0.814
82	sainsc (epanechnikov)	0.802
82	sainsc (gaussian)	0.806
83	RCTD	0.671
83	TopACT	0.81
83	sainsc (epanechnikov)	0.789
83	sainsc (gaussian)	0.792
84	RCTD	0.651
84	TopACT	0.803
84	sainsc (epanechnikov)	0.788
84	sainsc (gaussian)	0.79
85	RCTD	0.665
85	TopACT	0.802
85	sainsc (epanechnikov)	0.785
85	sainsc (gaussian)	0.789
86	RCTD	0.676
86	TopACT	0.808
86	sainsc (epanechnikov)	0.794
86	sainsc (gaussian)	0.8
87	RCTD	0.663
87	TopACT	0.8
87	sainsc (epanechnikov)	0.795
87	sainsc (gaussian)	0.799
88	RCTD	0.653
88	TopACT	0.81
88	sainsc (epanechnikov)	0.784
88	sainsc (gaussian)	0.788
89	RCTD	0.685
89	TopACT	0.822
89	sainsc (epanechnikov)	0.81
89	sainsc (gaussian)	0.813
90	RCTD	0.659
90	TopACT	0.806
90	sainsc (epanechnikov)	0.793
90	sainsc (gaussian)	0.795
91	RCTD	0.668
91	TopACT	0.809
91	sainsc (epanechnikov)	0.804
91	sainsc (gaussian)	0.807
92	RCTD	0.656
92	TopACT	0.809
92	sainsc (epanechnikov)	0.785
92	sainsc (gaussian)	0.789
93	RCTD	0.669
93	TopACT	0.813
93	sainsc (epanechnikov)	0.809
93	sainsc (gaussian)	0.812
94	RCTD	0.678
94	TopACT	0.813
94	sainsc (epanechnikov)	0.799
94	sainsc (gaussian)	0.803
95	RCTD	0.663
95	TopACT	0.804
95	sainsc (epanechnikov)	0.795
95	sainsc (gaussian)	0.799
96	RCTD	0.683
96	TopACT	0.81
96	sainsc (epanechnikov)	0.799
96	sainsc (gaussian)	0.801
97	RCTD	0.659
97	TopACT	0.795
97	sainsc (epanechnikov)	0.792
97	sainsc (gaussian)	0.795
98	RCTD	0.659
98	TopACT	0.808
98	sainsc (epanechnikov)	0.792
98	sainsc (gaussian)	0.794
99	RCTD	0.671
99	TopACT	0.818
99	sainsc (epanechnikov)	0.795
99	sainsc (gaussian)	0.799

## Sheet: Accuracy per cell type
celltype	quantile	accuracy
CCD	0	0.383
CCD	0.05	0.4
CCD	0.1	0.438
CCD	0.15	0.504
CCD	0.2	0.601
CCD	0.25	0.728
CCD	0.3	0.869
CCD	0.35	0.937
CCD	0.4	0.97
CCD	0.45	0.982
CCD	0.5	0.997
DCT	0	0.815
DCT	0.05	0.829
DCT	0.1	0.855
DCT	0.15	0.886
DCT	0.2	0.919
DCT	0.25	0.947
DCT	0.3	0.968
DCT	0.35	0.982
DCT	0.4	0.992
DCT	0.45	0.998
DCT	0.5	1
ENDO	0	0.947
ENDO	0.05	0.954
ENDO	0.1	0.963
ENDO	0.15	0.973
ENDO	0.2	0.982
ENDO	0.25	0.988
ENDO	0.3	0.992
ENDO	0.35	0.995
ENDO	0.4	0.997
ENDO	0.45	1
ENDO	0.5	1
IMMUNE	0	0.279
IMMUNE	0.05	0.29
IMMUNE	0.1	0.311
IMMUNE	0.15	0.35
IMMUNE	0.2	0.404
IMMUNE	0.25	0.479
IMMUNE	0.3	0.591
IMMUNE	0.35	0.732
IMMUNE	0.4	0.84
IMMUNE	0.45	0.862
IMMUNE	0.5	0.895
PODS	0	0.686
PODS	0.05	0.717
PODS	0.1	0.773
PODS	0.15	0.854
PODS	0.2	0.922
PODS	0.25	0.954
PODS	0.3	0.977
PODS	0.35	0.997
PODS	0.4	1
PODS	0.45	1
PODS	0.5	1
PT	0	0.906
PT	0.05	0.921
PT	0.1	0.944
PT	0.15	0.963
PT	0.2	0.976
PT	0.25	0.986
PT	0.3	0.991
PT	0.35	0.994
PT	0.4	0.995
PT	0.45	0.996
PT	0.5	0.996
TAL	0	0.917
TAL	0.05	0.927
TAL	0.1	0.943
TAL	0.15	0.96
TAL	0.2	0.974
TAL	0.25	0.983
TAL	0.3	0.989
TAL	0.35	0.993
TAL	0.4	0.995
TAL	0.45	0.997
TAL	0.5	0.999
UROTHELIUM	0	0.745
UROTHELIUM	0.05	0.771
UROTHELIUM	0.1	0.828
UROTHELIUM	0.15	0.894
UROTHELIUM	0.2	0.945
UROTHELIUM	0.25	0.972
UROTHELIUM	0.3	0.998
UROTHELIUM	0.35	1
UROTHELIUM	0.4	1
UROTHELIUM	0.45	1
UROTHELIUM	0.5	1
VSM	0	0.931
VSM	0.05	0.941
VSM	0.1	0.956
VSM	0.15	0.969
VSM	0.2	0.979
VSM	0.25	0.987
VSM	0.3	0.993
VSM	0.35	0.997
VSM	0.4	1
VSM	0.45	1
VSM	0.5	1
all	0	0.796
all	0.05	0.813
all	0.1	0.843
all	0.15	0.879
all	0.2	0.914
all	0.25	0.946
all	0.3	0.97
all	0.35	0.983
all	0.4	0.989
all	0.45	0.991
all	0.5	0.992
