# Supplementary material for: Sainsc: A Computational Tool for Segmentation‐Free Analysis of In Situ Capture Data
Source: Small Methods. 2024 Nov 12;9(5):2401123. doi: 10.1002/smtd.202401123 (PMC12103232; doi:10.1002/smtd.202401123)
Supplement: Supplementary file 2 — Supporting Information [file SMTD-9-2401123-s002.zip › SourceData_FigS2.xlsx]

## Sheet: Confusion Matrix
	ARH Gaba	ARH-Pvp Gaba	Astrocytes	CA1-ProS Glut	CA3 Glut	Car3 Glut	Choroid plexus	DG Glut	Endothelial cells	Ependymal	Gpi Gaba-Glut	HPF CR Glut	Inh. Gaba Mixed 1	Inh. Gaba Mixed 2	L2/3 IT CTX Glut	L2/3 IT ENT Glut	L2/3 IT RSP Glut	L4 RSP-ACA Glut	L4/5 IT CTX Glut	L5 ET CTX Glut	L5 NP CTX Glut	L5/6 IT CTX Glut	L6 CT CTX Glut	L6b CTX Glut	LA-BLA-BMA-PA Glut	LH Glut 1	LH Glut 2	MEA Glut	MEA-COA-BMA Slc17a6 Glut	MSN Gaba 1	MSN Gaba 2	Microglia	NDB-SI-MA-STRv Gaba	OPC	Oligodendrocytes	PAL-STR Gaba-Chol	PF Glut	PH Glut	PVH-PVHd-SO Otp Glut	Pericytes	Pvalb Gaba	RT ZI Gaba	STN-PSTN Glut	STR-PAL-CEA Gaba	Scsg Gaba	Thal. Glut Neurons	VLMC
ARH Gaba	0.861999	0.00114407	0.0141227	0.000253195	0.00102216	0.000994026	2.81328e-05	0.00521395	0.00243818	0.00391046	6.56433e-05	0.00445436	0.00150042	0.0118064	0.00180988	0.00891811	0.000168797	0.000103154	0.000450125	0.000253195	0.000309461	0.00112531	0.000450125	0.00122847	0.0259291	0.000215685	0.000150042	0.0290518	0.0010034	0.00023444	0.000778341	0.00367602	3.75104e-05	0.00420117	0.00146291	7.50209e-05	4.6888e-05	0.00019693	0.000309461	0.00110656	0.00179112	0.000150042	6.56433e-05	0.000759586	0.000525146	0.00122847	0.00323527
ARH-Pvp Gaba	6.40314e-05	0.777366	0.0304149	1.42292e-05	0	8.89325e-05	0.000259683	5.33595e-05	0.00102806	0.00336521	0.00142292	0.00054071	0.0697551	0.000668773	8.53752e-05	0.000163636	0.000152964	7.1146e-05	0.000106719	6.75887e-05	8.53752e-05	0.000128063	4.26876e-05	7.47033e-05	0.000476678	0.000458892	0.00290631	0.000270355	0.0491904	0.000192094	8.89325e-05	0.00168616	0.000245454	0.00226956	0.00212371	0.000195652	0.0013909	0.0404928	0.00242252	0.00022411	0.000512251	5.69168e-05	0.00347193	0.000960471	0.000345058	0.00290631	0.00109209
Astrocytes	0.000328399	0.0023006	0.918464	0.00131745	0.0024613	0.000748542	7.92063e-05	0.00121992	0.00326783	0.00678595	0.000393018	0.00216702	0.00195798	0.00170746	0.00266818	0.00221862	0.00171481	0.000250036	0.00295209	0.000858129	0.000609901	0.00208215	0.00172916	0.000936009	0.00270049	0.000291026	0.000855356	0.00164899	0.00152397	0.000770363	0.000634495	0.00309013	0.000116459	0.00273955	0.0064942	6.94412e-05	0.000640523	0.0021018	7.66746e-05	0.000789893	0.00100858	0.000915756	0.000839925	0.000683441	0.000618099	0.00968512	0.00248819
CA1-ProS Glut	6.58427e-05	3.08892e-05	0.0088725	0.949243	0.019439	0.000117867	1.78832e-05	0.00189318	0.00178995	0.00111607	0.000183709	0.00247682	0.000125995	0.00127458	0.000799867	0.00121037	0.000334091	9.02289e-05	0.000278002	0.000443828	8.04744e-05	0.000634854	0.0004357	0.000299137	0.000777106	1.46317e-05	2.60119e-05	0.000684439	7.39714e-05	9.10417e-05	0.000202405	0.00280604	0.000144691	0.000982763	0.000701509	3.49535e-05	1.21931e-05	1.62575e-05	4.87724e-06	0.000221914	0.00138026	0.000143878	2.92634e-05	0.000121118	3.00763e-05	6.01526e-05	0.000186961
CA3 Glut	0.000183812	3.42131e-05	0.0118317	0.012838	0.939483	0.000719146	8.05014e-06	0.00471537	0.00208432	0.000448795	0.000384394	0.0035964	0.000125448	0.00142018	0.000438062	0.00186763	0.000383053	9.59309e-05	0.000819102	0.000291818	0.000446112	0.00176969	0.000483008	0.00100157	0.00338844	7.04387e-05	4.36049e-05	0.00282828	5.6351e-05	1.7442e-05	3.0188e-05	0.00251232	0.000224062	0.00134639	0.0013598	5.83635e-05	3.28714e-05	3.95799e-05	4.69592e-06	0.000249554	0.00168315	2.88463e-05	8.72099e-06	6.30594e-05	4.29341e-05	0.000208633	0.000233454
Car3 Glut	0.000116969	0.000131856	0.00794539	5.1041e-05	0.00105697	0.924485	4.04075e-05	1.91404e-05	0.00136535	0.00015525	5.74212e-05	0.000353034	0.00015525	0.0015525	0.00200336	0.00238829	0.0015844	1.06335e-05	0.00426405	0.00123562	0.00229259	0.0171009	0.0108228	0.00719253	0.00395568	4.67876e-05	4.46609e-05	0.000487016	0.00052317	1.4887e-05	8.50684e-06	0.00159716	2.12671e-05	0.00155462	0.00112078	3.40273e-05	0.000116969	6.80547e-05	4.25342e-06	0.000327513	0.00287744	2.55205e-05	6.38013e-06	0.000199911	0.000172263	0.000225431	0.00018715
Choroid plexus	3.36086e-05	0.000491526	0.00122882	7.772e-05	5.0413e-05	2.94076e-05	0.980066	0.000100826	0.00062386	0.00586681	0.000165943	0.000184848	0.000199551	8.61222e-05	0.000100826	0.000113429	0.00011553	5.4614e-05	4.62119e-05	5.0413e-05	6.51167e-05	8.40216e-06	4.83124e-05	9.87254e-05	0.000289875	0.000138636	0.000218456	9.24238e-05	0.000210054	0.000140736	0.000308779	0.000764597	2.94076e-05	0.00062386	0.0011742	5.67146e-05	4.20108e-05	0.000321383	8.82227e-05	0.000749893	4.20108e-06	0.000128133	0.000111329	0.000134435	0.000113429	0.000371796	0.00398052
DG Glut	0.00183126	0.000199936	0.0117848	0.0021369	0.0102795	7.13149e-05	3.94779e-05	0.939156	0.00187838	0.00343712	0.000118434	0.00401273	0.000379497	0.00209105	0.00131933	0.00292009	0.000178287	0.000224132	0.000249602	0.000110793	5.98535e-05	0.00041006	0.000184655	0.000482649	0.00233684	4.20248e-05	5.47596e-05	0.00614836	8.40497e-05	8.91436e-05	0.000163005	0.00272907	7.13149e-05	0.00124164	0.00106972	3.05635e-05	2.929e-05	2.80166e-05	5.85801e-05	0.000329831	0.000873607	5.34862e-05	1.40083e-05	0.000131168	7.89557e-05	0.000334925	0.000452085
Endothelial cells	0.000211232	0.000906008	0.0189085	0.00149135	0.00239481	0.000902191	0.000223957	0.00119741	0.899903	0.00154861	0.000167332	0.000465093	0.00143282	0.00130302	0.00370483	0.00222557	0.00132911	0.000528717	0.0054106	0.00117959	0.000785758	0.00311949	0.00236555	0.00131066	0.00265313	0.000273584	0.000601885	0.00204615	0.00133102	0.00105234	0.00057898	0.00413684	9.16188e-05	0.00202388	0.00455994	5.59893e-05	0.000423101	0.00130239	5.5353e-05	0.0081318	0.00142009	0.000907281	0.000900282	0.000429463	0.000250043	0.00858481	0.00517519
Ependymal	0.000366242	0.00236304	0.0315786	0.000602935	0.000434425	0.000138315	0.00255006	0.00147763	0.00131399	0.888956	0.000784108	0.00801446	0.00136367	0.000532804	0.000238642	0.000675015	0.000689626	0.000667223	0.000223057	0.000197732	0.000861058	0.000389619	0.000383775	0.00135977	0.000643845	0.000836707	0.000641897	0.000553259	0.00101983	0.000621442	0.00112015	0.00394976	0.000138315	0.00300494	0.0202962	0.000234745	0.000175329	0.00103736	0.000307799	0.00134711	0.000115912	0.00119516	0.000226953	0.0014523	0.00176692	0.00113282	0.0120197
Gpi Gaba-Glut	9.83043e-05	0.0115344	0.0243795	0.000835586	0.00470222	0.000425985	0.000425985	0.000442369	0.00211354	0.00894569	0.731236	0.0064717	0.0617678	0.00499713	0.000212993	0.000884738	0.00127796	0.000540673	0.000622594	0.00060621	0.00512821	0.000376833	8.19202e-05	0.000884738	0.00181863	0.000327681	0.00652085	0.00126157	0.0225772	0.000491521	0.000524289	0.00344065	0.00799541	0.00675023	0.00927337	0.0011305	0.00273614	0.0320963	0.000622594	0.00140903	0.00829033	0.00439092	0.0060621	0.00311297	0.00435816	0.004309	0.00150733
HPF CR Glut	0.00174839	0.00128829	0.0347618	0.00450024	0.0136278	0.000867622	0.000166513	0.00606459	0.00148547	0.0302791	0.0020858	0.823789	0.00200692	0.00328206	0.000595942	0.00172648	0.00107795	0.000346172	0.000793129	0.00038561	0.00102975	0.000933351	0.000784365	0.00126638	0.00567898	0.00104728	0.00193681	0.00664739	0.0055782	0.000201569	0.000153368	0.00455282	0.000219096	0.00493843	0.0089479	0.000276062	0.000438193	0.00484203	0.000696727	0.00171772	0.000696727	0.000622234	0.00161693	0.00049954	0.00128391	0.00295342	0.00956137
Inh. Gaba Mixed 1	9.19314e-05	0.00846435	0.0125973	3.19761e-05	6.66169e-05	6.26199e-05	4.13025e-05	6.79493e-05	0.00141494	0.00110851	0.00448732	0.000394372	0.917114	0.00431544	9.72607e-05	0.00025048	0.000177201	6.52846e-05	0.000194521	9.85931e-05	0.00014789	0.000237156	8.12726e-05	0.000133234	0.00157216	1.33234e-05	0.000556918	0.000800735	0.00458857	0.000566244	0.000186527	0.00139096	0.00495763	0.00254477	0.00433543	0.000207845	0.000289117	0.00453262	9.72607e-05	0.000389043	0.00435275	0.0114941	0.00045566	0.00219303	0.00213574	0.000342411	0.000255809
Inh. Gaba Mixed 2	0.00120991	0.000476958	0.0119199	0.00117084	0.0018755	0.00104688	1.07787e-05	0.00111694	0.0014942	0.000596871	0.00033414	0.000897327	0.00433574	0.92072	0.00693745	0.00372674	0.002277	0.000234437	0.00324439	0.00066828	0.000486389	0.00223119	0.00130557	0.00097682	0.00700077	5.52409e-05	3.36835e-05	0.00566556	0.000317972	0.000598218	0.000191322	0.00178388	0.000289678	0.00161546	0.00117757	4.17675e-05	3.23361e-05	0.000129344	3.50308e-05	0.000421717	0.00884797	0.00033414	2.96414e-05	0.000747773	0.000450011	0.000281594	0.000625165
L2/3 IT CTX Glut	5.8555e-05	4.46534e-05	0.00655268	0.000147019	0.000183669	0.000551006	9.26769e-06	0.000221161	0.00150937	0.000132697	5.0551e-06	5.56062e-05	4.17046e-05	0.00253345	0.958235	0.00497844	0.00495906	2.99094e-05	0.0120817	0.000138594	2.78031e-05	0.00090023	0.000246436	4.33897e-05	0.00125451	5.0551e-06	5.0551e-06	0.000368601	4.59172e-05	6.06613e-05	0.000102787	0.0012187	1.68503e-06	0.000781014	9.01494e-05	3.37007e-06	1.51653e-05	9.26769e-06	7.1614e-06	0.000249385	0.00182742	4.21259e-06	7.1614e-06	9.98383e-05	1.39015e-05	6.23463e-05	8.04604e-05
L2/3 IT ENT Glut	0.000483236	0.000107772	0.00734935	0.000385198	0.00132386	0.000777349	9.73424e-06	0.000721724	0.00139617	0.000312191	4.10229e-05	0.000189818	0.000152271	0.00205114	0.00932749	0.943868	0.000420658	4.03276e-05	0.00180709	0.000321925	0.00051661	0.00216448	0.000579187	0.000242661	0.00936086	0.000130022	3.33745e-05	0.00786249	0.00073424	0.000100819	0.000254481	0.0018203	2.78121e-06	0.00184742	0.000205114	1.25155e-05	6.95303e-06	1.5992e-05	1.04295e-05	0.00029759	0.00169932	1.66873e-05	1.32108e-05	0.000500618	0.0001036	0.000116811	0.00026491
L2/3 IT RSP Glut	3.48644e-05	0.000212356	0.0172959	0.000359737	0.000580016	0.00196033	5.5466e-05	0.000145796	0.00241515	0.00140091	0.000199678	0.000787617	0.000465915	0.00371305	0.0149758	0.00174005	0.888583	0.00430416	0.0215969	0.00575103	0.00229946	0.0131486	0.00288423	0.000423126	0.000934999	3.01101e-05	0.000187	0.000234542	0.000472254	0.000299516	0.00021394	0.00196667	2.37712e-05	0.00189535	0.00175431	6.97287e-05	0.000182245	0.00031061	2.06017e-05	0.000592694	0.00255936	0.000196508	7.92372e-05	0.000481762	0.000606957	0.00114418	0.000410449
L4 RSP-ACA Glut	0.000142502	0.000770805	0.00998808	0.000414551	0.000602394	0.000200798	0.000174889	0.000757851	0.00358198	0.00630247	0.000595917	0.00100399	0.00126956	0.00194321	0.00102342	0.00136672	0.0196847	0.875674	0.01973	0.0107459	0.00257151	0.00710566	0.000829101	0.00136672	0.000673645	0.000252617	0.00160638	0.00088092	0.000421028	7.12509e-05	0.000194321	0.00229946	0.000278526	0.00210514	0.00525961	8.42056e-05	0.00108172	0.000557053	0.000246139	0.00154809	0.00703441	0.00078376	0.000595917	0.000492279	0.00053762	0.00373743	0.00141206
L4/5 IT CTX Glut	4.21077e-05	8.94246e-05	0.00798831	5.6433e-05	0.000426286	0.00109437	6.9456e-06	5.90376e-05	0.00257118	0.000161485	2.82165e-05	0.000133703	0.00015454	0.0015072	0.0101106	0.00136611	0.00605917	0.00122894	0.947013	0.0012081	0.00110696	0.00732197	0.000807426	0.000106355	0.00123936	2.47437e-05	8.29131e-05	0.000352489	9.1161e-05	1.86663e-05	5.38284e-05	0.00133963	1.21548e-05	0.000906835	0.000714529	9.1161e-06	0.000104618	6.64173e-05	6.5115e-06	0.000378535	0.00332955	2.82165e-05	1.12866e-05	7.50993e-05	8.07426e-05	0.000273483	0.000151935
L5 ET CTX Glut	3.86049e-05	6.04251e-05	0.00633456	0.000169526	0.000245057	0.000991979	1.51063e-05	3.1891e-05	0.00137467	0.000177918	4.69973e-05	0.000209809	0.0001326	0.000815739	0.000381014	0.000666354	0.0053728	0.00179597	0.00342912	0.942145	0.00542651	0.0149149	0.00342241	0.000399477	0.000733493	5.03542e-06	5.03542e-05	0.000184632	7.88883e-05	3.69264e-05	8.22453e-05	0.00121689	9.73515e-05	0.00139817	0.00137803	3.35695e-06	3.35695e-05	3.02125e-05	4.02834e-05	0.000276948	0.00511599	0.000100708	3.1891e-05	0.000125886	8.56022e-05	0.000125886	0.000169526
L5 NP CTX Glut	0.000129622	0.000790077	0.0101136	0.000120363	0.00161102	0.00342264	8.33284e-05	0.000120363	0.0024659	0.00307389	0.00174681	0.000827112	0.000873406	0.00126227	0.000324055	0.00313562	0.00419728	0.000873406	0.00761684	0.013169	0.865094	0.0228382	0.0143448	0.00650271	0.00336709	0.000225295	0.000484539	0.000895009	0.000956734	0.000157398	0.000330228	0.00262022	0.000376521	0.00386088	0.00491021	0.000589472	0.000521574	0.000567868	0.000225295	0.000709835	0.00785756	0.00057404	0.000876492	0.00207395	0.000570954	0.00151226	0.000999941
L5/6 IT CTX Glut	4.87529e-05	3.94666e-05	0.00597339	0.000123623	0.00111145	0.0049815	1.16078e-06	6.21019e-05	0.00136972	0.000130008	8.70588e-06	8.99607e-05	0.000115498	0.00084447	0.00126641	0.00203601	0.0101615	0.000317474	0.0252778	0.00533728	0.00443884	0.904128	0.0198128	0.00200119	0.0028979	9.28627e-06	6.38431e-06	0.000289616	3.83059e-05	3.48235e-06	1.27686e-05	0.00128905	5.80392e-06	0.000925725	0.000993631	2.32157e-06	8.12549e-06	3.42431e-05	5.80392e-07	0.000221129	0.00340342	2.14745e-05	5.80392e-06	3.71451e-05	2.96e-05	3.30823e-05	5.39764e-05
L6 CT CTX Glut	4.75966e-05	3.97725e-05	0.00664201	0.000155178	0.000304488	0.00357301	8.47611e-06	4.89006e-05	0.00171217	0.000247763	5.21607e-06	0.000176694	7.5633e-05	0.000807187	0.000376209	0.000689825	0.00108364	4.89006e-05	0.0010543	0.00190973	0.00306118	0.0178768	0.946151	0.00444865	0.000635056	2.99924e-05	8.47611e-06	0.000177998	2.67324e-05	4.43366e-05	0.000124534	0.00171478	7.1721e-06	0.00119383	0.00211903	6.52009e-06	2.21683e-05	1.69522e-05	7.8241e-06	0.000215163	0.00276191	6.91129e-05	5.21607e-06	8.86732e-05	4.17286e-05	3.65125e-05	0.000102365
L6b CTX Glut	0.000133111	0.00018454	0.00675689	0.000133111	0.0011027	0.00580242	3.02525e-05	0.000225381	0.00181817	0.00160943	6.80681e-05	0.000608075	0.000237482	0.00117682	0.000152775	0.000549082	0.000243532	0.000207229	0.00024202	0.000435636	0.00249885	0.00610192	0.0125911	0.942647	0.000918163	2.87398e-05	7.10933e-05	0.000474964	0.000148237	5.44544e-05	8.47069e-05	0.00220238	5.29418e-05	0.00215095	0.00444711	6.50428e-05	8.62195e-05	0.000131598	1.36136e-05	0.00033429	0.00183784	6.20176e-05	4.53787e-05	0.000288911	0.000266222	0.00018454	0.000494628
LA-BLA-BMA-PA Glut	0.00125747	0.000211482	0.0078056	0.000162817	0.00198084	0.00108985	2.16288e-05	0.000348464	0.00130614	0.000236715	4.2056e-05	0.000609211	0.000761815	0.00311875	0.00154586	0.0119271	0.00021028	3.36448e-05	0.00174713	0.000282376	0.000498664	0.00299559	0.000421161	0.000279372	0.941874	3.3044e-05	1.68224e-05	0.0104689	0.00119679	6.66888e-05	3.48464e-05	0.00159332	2.4032e-06	0.00186669	0.000566555	1.02136e-05	1.08144e-05	6.06808e-05	3.3044e-05	0.000394125	0.0012034	5.64752e-05	1.68224e-05	0.00111388	0.000115354	0.000255941	0.000114753
LH Glut 1	0.000173737	0.00193535	0.0079596	4.84848e-05	0.000416162	0.000141414	0.000274747	5.65657e-05	0.00105859	0.00399192	0.000254545	0.00172525	0.000206061	0.00030303	0.000117172	0.00141414	9.29293e-05	0.000129293	0.000311111	7.27273e-05	0.000339394	0.000157576	0.000286869	0.000177778	0.000711111	0.95417	0.00896566	0.00103434	0.00136566	0.000206061	0.000339394	0.000957576	0.000149495	0.00165657	0.00269899	0.000262626	0.000222222	0.000933333	0.000177778	0.000630303	0.000189899	0.00010101	0.000658586	0.000412121	0.000270707	0.00116768	0.00107475
LH Glut 2	5.93613e-05	0.00530294	0.0200987	9.89355e-06	5.93613e-05	9.39887e-05	0.00013851	7.42016e-05	0.00306205	0.00180557	0.00155329	0.00182041	0.00281966	0.000197871	2.47339e-05	0.000148403	0.000267126	0.000351221	0.000400689	6.92548e-05	0.000331434	6.4308e-05	1.48403e-05	0.000173137	7.42016e-05	0.0298884	0.872477	9.89355e-05	0.0130941	3.46274e-05	6.92548e-05	0.001301	0.000366061	0.00319562	0.00578772	0.000583719	0.00205291	0.0204153	0.000311647	0.000761803	4.94677e-05	0.000227552	0.00465491	0.000281966	0.00047489	0.00453124	0.000326487
MEA Glut	0.00172705	0.000233285	0.00567999	0.000144766	0.00173719	0.000174272	1.65974e-05	0.00125218	0.00141908	0.000282155	3.31947e-05	0.000913778	0.00064822	0.00389577	0.000501609	0.0149727	2.95064e-05	4.887e-05	0.000348545	8.4831e-05	0.000123558	0.000421389	0.000110649	0.000205623	0.0169017	0.000100506	1.47532e-05	0.939485	0.000618713	2.3974e-05	0.000111571	0.00169109	1.93636e-05	0.00203502	0.00019548	2.85844e-05	1.84415e-05	3.22727e-05	2.58181e-05	0.000361454	0.00266019	1.65974e-05	2.30519e-05	0.000106961	0.000112493	7.19219e-05	0.000340246
MEA-COA-BMA Slc17a6 Glut	8.26988e-05	0.00611282	0.0107081	1.65398e-05	2.06747e-05	0.000226044	6.47808e-05	2.2053e-05	0.00131905	0.000952415	0.00183454	0.00125564	0.00498398	0.000304607	6.06458e-05	0.00126805	0.00021226	2.89446e-05	0.000100617	2.89446e-05	0.000213639	8.82121e-05	2.06747e-05	0.000110265	0.00262018	0.000425899	0.00923057	0.000854555	0.900171	5.09976e-05	7.0294e-05	0.00120189	3.30795e-05	0.00175046	0.001818	3.85928e-05	0.00119913	0.0233004	0.000458979	0.00048241	0.000141966	5.78892e-05	0.00975295	0.00056373	0.000304607	0.0151215	0.000314256
MSN Gaba 1	3.75585e-05	0.000381845	0.00639621	5.75897e-05	2.25351e-05	1.25195e-05	7.5117e-05	3.25507e-05	0.00148231	0.00106917	4.25663e-05	0.000110172	0.00108294	0.000754926	0.000277933	0.000419403	0.000171517	2.25351e-05	4.50702e-05	8.88884e-05	0.000111424	5.25819e-05	0.000142722	8.13767e-05	0.000227855	7.26131e-05	2.5039e-05	0.00014147	0.000126447	0.957072	0.0161502	0.00161877	4.25663e-05	0.00114553	0.00166259	0.000171517	1.50234e-05	2.3787e-05	1.87792e-05	0.000368073	0.000421907	0.000180281	6.63533e-05	0.00694582	0.000150234	0.000122691	0.000259154
MSN Gaba 2	0.000192633	0.000370058	0.00915259	0.000225583	9.63164e-05	4.81582e-05	0.000223049	0.000185029	0.00166779	0.00324434	0.00010899	0.000139405	0.000838967	0.000547483	0.000603245	0.00141687	0.000235722	5.82968e-05	0.000182494	0.000187564	0.000276276	9.37818e-05	0.000550017	0.000136871	0.000296553	0.000157148	6.33661e-05	0.000593106	0.000240791	0.0344382	0.924118	0.00190352	5.06928e-05	0.00218233	0.00420497	0.000177425	6.33661e-05	7.097e-05	0.000101386	0.000408077	0.000691957	0.000294018	0.000210375	0.00724147	0.000712234	0.000448632	0.000550017
Microglia	0.000439591	0.00129407	0.0195056	0.00248505	0.00319726	0.000852772	0.000293912	0.00159309	0.00470345	0.0049701	0.000276874	0.00143549	0.00155987	0.00203779	0.0033736	0.00331823	0.00108961	0.000351843	0.00308991	0.0011748	0.00103934	0.00311377	0.00283178	0.00189211	0.00359255	0.000220647	0.000549488	0.00286416	0.00136989	0.0010879	0.000862143	0.893103	0.000187422	0.00291101	0.00967015	0.000154198	0.000483039	0.00121825	8.68959e-05	0.00127106	0.00174899	0.000694315	0.000539265	0.000914962	0.000538414	0.00650611	0.0035065
NDB-SI-MA-STRv Gaba	7.43513e-05	0.00485762	0.013061	0.00180921	0.00342016	0.000173486	0.000123919	0.000371756	0.00252794	0.00200748	0.0105331	0.00101613	0.0549704	0.00587375	0.000173486	0.000247838	7.43513e-05	0.000371756	0.000545243	0.000916999	0.0021314	0.000223054	7.43513e-05	0.000470891	0.000346973	0.000520459	0.0016853	0.00104092	0.00175965	0.000272621	0.000693945	0.00319711	0.823961	0.00379192	0.005502	0.00185878	0.000421324	0.00287492	0.000470891	0.000718729	0.0171256	0.0201988	0.00245359	0.00193313	0.00151181	0.00114005	0.000470891
OPC	0.000291419	0.00126058	0.0139758	0.000693377	0.00149506	0.000882073	0.00012282	0.000539293	0.00169045	0.00251223	0.000359529	0.000942367	0.00194391	0.00141913	0.00185459	0.00278467	0.000741388	0.000168599	0.00166254	0.000923386	0.000808381	0.00208906	0.00167817	0.00127063	0.00349591	0.000309284	0.000725757	0.00273331	0.00180769	0.000790516	0.000676629	0.00224761	0.000130636	0.912605	0.017771	0.000116121	0.000420939	0.00146045	0.000109422	0.000832945	0.00142918	0.000705659	0.000738039	0.00123825	0.000515846	0.00539851	0.00163128
Oligodendrocytes	0.000129104	0.000715861	0.017681	0.000279395	0.000751457	0.000318663	0.000179107	0.000354823	0.00213431	0.0110004	0.000496639	0.00151902	0.00172016	0.0006006	0.000142381	0.000231087	0.000565005	0.000382791	0.000702584	0.000599753	0.00111984	0.00085909	0.00155715	0.0017631	0.000578	0.00030482	0.00077999	0.000211029	0.000724902	0.00053054	0.000887623	0.00391803	0.000187017	0.00825133	0.919716	0.00029013	0.000451439	0.00138483	0.000144359	0.0010252	0.000470649	0.00144924	0.0011786	0.000941864	0.00130657	0.00674418	0.00271993
PAL-STR Gaba-Chol	0.000659062	0.0136375	0.0164259	0.000963245	0.00192649	0.00116603	0.000506971	0.000608365	0.001673	0.0154119	0.00755387	0.0052218	0.0212421	0.0035488	0.000456274	0.00101394	0.00187579	0.000456274	0.00162231	0.00141952	0.0102408	0.000557668	0.000304183	0.00365019	0.00187579	0.00141952	0.0146515	0.00486692	0.00400507	0.00714829	0.00385298	0.00471483	0.00446134	0.0119138	0.0235741	0.744537	0.00324461	0.00633714	0.00248416	0.00395437	0.00882129	0.00385298	0.00288973	0.00821293	0.0111027	0.00451204	0.00542459
PF Glut	1.98791e-05	0.00211513	0.0143089	7.95162e-06	8.74678e-05	0.000222645	6.3613e-05	1.98791e-05	0.00174141	0.000572517	0.00054071	0.000337944	0.000886606	8.3492e-05	8.3492e-05	4.77097e-05	0.000278307	0.000322041	0.000481073	8.74678e-05	0.000278307	0.000135178	0.000107347	0.000230597	9.93953e-05	0.000163008	0.0019402	0.000103371	0.00248091	1.19274e-05	7.95162e-05	0.00169767	8.3492e-05	0.00151478	0.00323233	9.93953e-05	0.931938	0.00486242	0.000270355	0.000361799	0.000151081	4.37339e-05	0.000648057	0.000206742	0.000473122	0.0262602	0.00021867
PH Glut	6.28488e-06	0.00792649	0.0130411	3.77093e-06	1.50837e-05	3.14244e-05	5.65639e-05	1.13128e-05	0.0011803	0.000882397	0.00252024	0.000888682	0.00473252	9.05023e-05	1.63407e-05	2.38825e-05	9.93011e-05	3.14244e-05	8.92453e-05	1.88546e-05	8.17035e-05	6.66197e-05	1.25698e-05	4.14802e-05	0.000121927	8.67314e-05	0.0136746	3.01674e-05	0.056613	1.75977e-05	3.77093e-06	0.00083966	8.29604e-05	0.00138644	0.00292624	7.79325e-05	0.00194203	0.875568	0.00117653	0.000178491	2.26256e-05	8.79883e-06	0.00918473	2.26256e-05	0.0001081	0.00393936	0.000119413
PVH-PVHd-SO Otp Glut	0.00285483	0.0440075	0.024293	0.00010773	0.000430918	0.000538648	0.00269324	0.000754107	0.00360894	0.0240237	0.00506329	0.0134123	0.00980339	0.00193913	0.000646378	0.00193913	0.000807972	0.00129276	0.000754107	0.0029087	0.0038244	0.00134662	0.000700242	0.00134662	0.00818745	0.00210073	0.00635605	0.00387827	0.0205764	0.00123889	0.00210073	0.00603286	0.00226232	0.0107191	0.0120119	0.00360894	0.00328575	0.060975	0.664907	0.00285483	0.00307029	0.000646378	0.00894156	0.00377054	0.00166981	0.0142203	0.00748721
Pericytes	0.000337548	0.000576899	0.0130723	0.000555419	0.000963545	0.000438812	0.000791702	0.00050939	0.0240549	0.00423776	0.000395851	0.0011047	0.0013195	0.00100651	0.00171536	0.00145145	0.000583037	0.000681232	0.00263901	0.000555419	0.000586105	0.00153738	0.000969682	0.000764085	0.00253774	0.000349822	0.000601448	0.00165091	0.00190254	0.000690438	0.000518596	0.00357187	0.000107401	0.00282926	0.00569228	0.000230146	0.000251626	0.000693507	0.00013195	0.886087	0.000834663	0.0010955	0.000757948	0.000770222	0.000902173	0.00566466	0.0212808
Pvalb Gaba	0.000103992	0.000433626	0.00443437	0.000861366	0.0018434	0.00143823	2.94316e-06	0.000355142	0.00109388	7.84844e-05	0.000387517	0.000106935	0.00301478	0.0068409	0.00397916	0.00232314	0.00126948	0.000579803	0.00624638	0.00287547	0.00192091	0.00620713	0.00332283	0.00097615	0.00188951	1.864e-05	1.56969e-05	0.00315409	0.000134405	0.000345331	0.000165798	0.00103894	0.000677909	0.00124692	0.000831935	9.22192e-05	3.04127e-05	3.23748e-05	2.84506e-05	0.000187381	0.936647	0.00215832	3.04127e-05	0.000309032	0.000175609	2.25643e-05	7.06359e-05
RT ZI Gaba	3.70491e-05	0.000187561	0.0129394	0.000131988	9.03073e-05	9.7254e-05	7.87294e-05	3.70491e-05	0.00244524	0.00329043	0.000745614	0.000437643	0.00997779	0.000944753	2.31557e-05	0.000155143	0.000284815	0.000240819	0.000196824	0.000414487	0.000416803	0.000189877	0.000173668	0.000131988	0.000289446	4.39958e-05	0.000238504	6.71515e-05	0.000194508	0.000180615	0.000296393	0.00160932	0.0020678	0.0019335	0.00756265	0.000213032	3.47336e-05	0.000152828	2.54713e-05	0.000757192	0.00359608	0.941527	0.000560368	0.000761823	0.00354514	0.000222295	0.000451536
STN-PSTN Glut	5.69512e-06	0.00214706	0.0114728	0	5.69512e-06	1.42378e-05	3.41707e-05	0	0.00205024	0.000347402	0.000700499	0.000578054	0.00137537	8.54268e-05	1.13902e-05	2.84756e-05	6.83414e-05	3.70183e-05	4.84085e-05	5.69512e-05	0.0002335	3.70183e-05	2.84756e-06	3.98658e-05	5.97987e-05	0.000227805	0.00294722	5.41036e-05	0.0109631	7.1189e-05	7.40365e-05	0.000971018	0.000187939	0.00184237	0.0058916	2.84756e-05	0.00035025	0.00897266	0.0002335	0.000427134	8.82743e-05	0.000390116	0.943664	0.000185091	8.25792e-05	0.00264823	0.000259128
STR-PAL-CEA Gaba	0.000206458	0.00266921	0.0101902	0.000176964	0.000176964	0.000280193	9.73302e-05	0.000123875	0.00122105	0.00447424	0.00108538	0.000398169	0.00606692	0.00202034	0.00053974	0.00270165	0.000634121	0.000132723	0.000286092	0.000315586	0.00157203	0.00024775	0.000516145	0.000769793	0.00548588	0.000162217	0.000401118	0.000648868	0.00196725	0.0178763	0.00765369	0.00220615	0.0004896	0.00452438	0.00476623	0.000519094	0.000215306	0.000109128	0.000215306	0.000719654	0.00125939	0.000940859	0.000548588	0.908604	0.00151894	0.00111192	0.00115322
Scsg Gaba	0.000736689	0.00528384	0.0287224	0.000143951	0.000372578	0.00135483	0.000186289	0.000457255	0.00224394	0.021745	0.00413223	0.00340401	0.0232692	0.00612214	0.000618141	0.00290442	0.00307377	0.000491126	0.00175281	0.000592738	0.00176128	0.00127862	0.000829833	0.00320079	0.00399675	0.000372578	0.00240482	0.00288748	0.00588504	0.000880639	0.00256571	0.00403062	0.0011262	0.00963623	0.0179261	0.0027774	0.00266732	0.00342941	0.000347175	0.00352256	0.00353949	0.0143358	0.000956849	0.00710439	0.769594	0.0238365	0.00149878
Thal. Glut Neurons	2.95329e-05	0.000304088	0.0176176	2.50278e-06	4.73026e-05	3.70412e-05	1.87709e-05	3.00334e-05	0.0023789	0.000240267	7.2831e-05	0.000218994	9.41047e-05	6.5573e-05	3.25362e-05	4.70524e-05	0.000139906	8.60958e-05	0.000105618	3.75418e-05	8.78478e-05	2.30256e-05	1.05117e-05	2.30256e-05	0.000148916	5.15574e-05	0.000254784	4.78032e-05	0.000842688	1.32648e-05	3.77921e-05	0.00159052	1.72692e-05	0.00125915	0.00424998	1.45162e-05	0.00150292	0.000387181	4.1296e-05	0.000487543	1.70189e-05	2.92826e-05	0.000218243	8.20913e-05	0.000519578	0.966244	0.000191713
VLMC	0.000320819	0.000899458	0.0121427	0.000123094	0.000225834	9.20781e-05	0.00143254	0.00020451	0.00556539	0.0105357	0.000120186	0.00238337	0.000291742	0.00035862	0.000177371	0.000339235	0.000126971	0.000163802	0.000200633	9.40166e-05	0.000253942	0.000134725	0.000114371	0.000310158	0.000249095	0.000201603	0.000139571	0.000595115	0.000370251	0.000160894	0.000181248	0.00272454	3.39235e-05	0.0017805	0.00443429	7.75394e-05	5.42776e-05	0.000210326	0.000113401	0.00685933	0.000103709	0.000146356	0.00015314	0.000300465	0.000123094	0.000609654	0.943766

## Sheet: Runtime performance
tool	CPU time [s]	wall time [s]	max memory [MB]
SSAM	4701168	604818	140754
SSAM (fast KDE)	8078	1396	560563
sainsc	865.001	153	4152.48
